# Supplementary material for: METTL3 promote tumor proliferation of bladder cancer by accelerating pri-miR221/222 maturation in m6A-dependent manner
Source: Mol Cancer. 2019 Jun 22;18:110. doi: 10.1186/s12943-019-1036-9 (PMC6588935; doi:10.1186/s12943-019-1036-9)
Supplement: Supplementary file 1 — Table S1. Clinical pathological parameters and prognostic data of bladder cancer patients. (XLS 58 kb) [file 12943_2019_1036_MOESM1_ESM.xls]

## Sheet: Clinicopathological  
Clinical pathological parameters and prognostic data of bladder cancer patients
Number	Months	Tumor metastasis or patient death=1, others=0	METTL3 expression (IHC score)	Age （<65=0, ≥65=1）	Gender（male=0，female=1）	TNM stage (pTa-pT1=0, pT2-pT4=1)	Histological grade (low=0, high=1)	Tumor size (<3cm=0,≥3cm=1)
1	55.9333	0	4	0	0	1	1	0
2	55.7	0	5	0	0	1	1	0
3	42.1667	1	6	0	0	0	1	1
4	54.7	0	4	0	0	0	1	1
5	53.8667	0	6	0	0	1	0	0
6	53.3	0	5	0	0	0	1	1
7	51.7	0	4	0	0	1	0	0
8	14.2	1	9	1	0	0	1	1
9	50.8	0	5	1	0	0	0	0
10	50.6	0	4	1	1	0	1	1
11	50.6	0	5	1	0	1	1	1
12	14.6667	0	8	1	0	0	1	0
13	13.2333	1	9	1	0	0	1	0
14	45.6667	0	5	1	0	1	0	1
15	45.5667	0	5	0	0	0	1	0
16	33.5	1	8	1	0	0	1	0
17	44.2	0	4	1	0	1	1	0
18	44.1667	0	4	1	0	0	0	1
19	44	0	4	1	0	1	1	0
20	34.1667	1	8	1	0	1	1	0
21	9	1	8	1	0	1	1	0
22	43.1333	1	5	0	0	0	1	1
23	42.3333	0	5	0	0	0	1	1
24	12.2667	1	9	1	0	0	1	0
25	37.3667	1	7	0	0	1	1	1
26	41.2667	0	4	0	1	1	1	0
27	41.7333	0	5	0	0	0	1	0
28	40.4333	0	8	0	0	0	1	0
29	29.9	1	5	1	0	1	1	0
30	6.56667	1	9	1	0	1	1	1
31	11.9333	1	7	1	0	0	0	0
32	31.3333	0	6	0	0	0	0	1
33	31.0333	0	7	0	0	0	1	0
34	35.8667	1	8	0	0	1	0	0
35	35.8	1	7	0	0	1	1	0
36	29	0	7	0	0	0	1	1
37	28.9	0	7	0	0	0	0	0
38	15.6333	0	4	1	0	0	1	0
39	27	1	6	0	0	1	0	1
40	28	1	8	1	0	0	1	0
41	7.9	0	7	1	0	1	1	0
42	27.9667	0	5	1	0	0	1	1
43	27.9667	0	5	1	1	1	1	0
44	27.1333	0	5	1	0	1	0	1
45	31.1333	1	5	1	0	0	0	0
46	24.7667	0	8	1	1	0	0	0
47	24.3333	0	4	1	0	1	1	1
48	24.1	1	6	1	0	0	0	1
49	23.8667	0	4	1	0	0	0	0
50	22.9333	0	4	1	1	1	1	0
51	22.1667	0	7	1	0	0	1	1
52	22.6667	0	4	1	1	0	1	0
53	22.3667	0	7	1	0	1	0	0
54	15.9333	1	7	1	1	0	1	1
55	4.9	1	9	1	1	0	0	0
56	20.7	0	4	0	0	1	0	0
57	26.3333	1	9	0	0	0	1	1
58	20.2667	0	4	1	0	1	1	0
59	23.2333	0	6	0	0	0	0	0
60	22.9667	1	8	1	0	0	0	1
61	6.23333	0	5	0	0	0	1	0
62	17.8	0	6	1	1	1	0	1
63	23.8667	0	4	1	0	0	1	0
64	23.6333	1	8	0	0	0	1	1
65	23.4	1	5	0	1	0	0	1
66	23.2333	0	4	0	1	1	0	0
67	22.3667	0	4	0	0	0	1	0
68	8.2	1	6	0	0	0	1	0
69	36.7	0	4	1	0	1	0	1
70	18.8	0	4	1	0	0	1	0
71	7.93333	1	8	1	0	0	1	1
72	3.7	1	5	1	0	1	0	0
73	17.6333	0	4	1	0	0	0	0
74	17.5667	0	4	1	0	0	1	1
75	16.8333	0	4	1	0	0	1	1
76	8.5	1	6	1	1	0	1	0
77	16.2	0	5	1	0	0	1	1
78	24.1	1	5	1	1	1	1	1
79	18.8	1	7	1	0	0	1	0
80	22.4	1	9	0	0	0	1	0
81	19.0667	1	5	0	0	0	0	1
82	18.8333	1	9	0	1	0	1	1
83	21.6667	1	7	1	1	1	0	1
84	48.1333	0	0	0	0	0	0	0
85	51.7	0	0	0	1	0	1	1
86	46.9	0	0	0	1	0	0	0
87	38.9	0	2	1	0	0	0	1
88	37.9667	0	0	1	0	0	0	1
89	14.6333	1	0	1	0	0	1	0
90	37.9667	0	0	1	1	1	0	1
91	24.9667	1	2	1	1	0	1	0
92	46.9	0	0	1	1	0	0	0
93	13.9667	1	3	1	0	0	1	1
94	44.8667	0	3	0	0	0	0	1
95	41	0	0	1	0	0	1	0
96	51.2667	0	0	0	0	1	0	0
97	51.2667	0	0	0	0	0	1	1
98	51	0	0	1	0	0	1	0
99	51	0	0	0	0	1	0	1
100	48.3333	0	0	0	0	0	1	0
101	50.6667	0	0	1	0	0	1	0
102	50.5667	0	1	0	1	0	1	0
103	50.1667	0	2	0	0	0	0	0
104	49.4	0	0	0	0	1	0	0
105	27.9333	1	3	1	1	1	0	0
106	48.1	1	2	1	0	0	1	1
107	17.1667	1	3	1	0	1	1	0
108	47.7	0	1	0	0	0	0	1
109	23.5	1	2	1	0	0	1	0
110	47.3	0	3	0	0	0	0	0
111	46.8	0	0	0	0	0	1	0
112	45.8667	0	0	1	1	0	0	1
113	37.5	1	1	1	0	1	0	0
114	45.6667	0	0	0	1	0	1	1
115	45.6333	0	2	0	0	0	1	0
116	45.6333	0	2	0	1	1	0	0
117	18.1667	1	1	0	0	0	0	0
118	45.3333	0	1	1	0	0	1	1
119	45.2	0	1	1	0	0	1	0
120	24.5667	1	2	0	0	0	0	0
121	19.2667	1	0	0	0	0	0	1
122	17.5333	1	0	0	0	1	1	0
123	44.3667	1	0	1	0	1	0	1
124	47.2667	0	0	0	1	0	1	0
125	18.5	1	2	1	0	1	1	1
126	41.5667	0	2	0	0	0	0	0
127	40.7667	0	2	0	0	1	1	0
128	32.3667	0	1	0	1	1	0	0
129	40.4333	1	0	1	0	0	1	1
130	39.0667	1	1	0	0	1	0	0
131	29.5333	0	0	1	1	0	1	1
132	39.7333	0	0	0	0	1	0	0
133	39.5667	0	2	1	0	0	1	0
134	23.6333	1	2	0	0	0	0	1
135	18.2667	1	2	0	0	0	0	0
136	9.4	1	3	0	0	0	1	1
137	37.7	0	3	1	0	1	0	0
138	38.3	0	2	0	1	1	0	1
139	38.2	0	3	0	0	0	1	0
140	8.83333	1	0	0	0	1	0	1
141	18.8	1	0	0	0	0	1	0
142	37.7	0	2	0	0	0	0	1
143	37.7	0	1	1	1	0	1	0
144	37.5	0	1	1	0	1	0	1
145	37.4	0	1	1	0	0	1	1
146	37.1333	0	1	1	0	0	1	1
147	15.6	1	0	1	1	1	1	0
148	30.3333	1	0	1	0	0	0	1
149	35.2667	0	0	1	0	0	1	0
150	35	0	2	1	1	0	0	1
151	30.0333	1	2	1	0	0	1	0
152	23.1667	1	2	0	0	1	0	1
153	34.2333	0	1	1	1	1	1	0
154	23.2333	0	0	1	0	1	0	0
155	32.3667	0	1	0	1	0	1	0
156	19.7333	1	3	1	0	1	0	0
157	31.3	0	2	1	0	0	1	1
158	36.4667	0	2	0	0	0	1	0
159	36.2	0	1	1	0	1	0	0
160	29.2333	0	1	0	0	1	1	0
161	36.2	0	1	1	1	1	0	0
162	27.7667	1	3	1	0	0	1	0
163	24.9333	1	2	0	0	1	0	0
164	28.1333	1	1	1	0	0	1	0
165	35.5333	0	1	0	0	1	0	0
166	35.1667	0	1	1	0	0	1	0
167	26.2667	0	1	0	0	0	0	0
168	29.1333	1	1	1	1	0	1	0
169	25.4667	0	1	1	0	0	1	0
170	44.1333	0	2	1	0	1	0	1
171	47.5333	0	2	0	0	0	1	0
172	44.0333	0	3	1	0	0	1	0
173	32.8667	1	2	1	0	0	0	0
174	35.9	1	3	1	1	1	0	0
175	45.2333	0	1	1	0	0	0	0
176	59.1333	0	0	1	0	0	0	0
177	42.2333	0	0	1	1	0	0	0
178	47.3667	0	0	1	0	1	0	0
179	33.6333	0	1	1	1	0	0	0
180	36.4	0	2	1	0	1	1	0
